# Supplementary material for: Amino-Modified ZIF-90 for Effective Adsorption of Au(III) in Environmental Water
Source: Molecules. 2025 Apr 18;30(8):1826. doi: 10.3390/molecules30081826 (PMC12029406; doi:10.3390/molecules30081826)
Supplement: Supplementary file 1 [file molecules-30-01826-s001.zip]

Archive with 1 entries (1 files):
- molecules-3444057-supplementary.pdf
